# Supplementary material for: Tylectomy Safety in Salvage of Eyes with Retinoblastoma
Source: Cancers (Basel). 2021 Nov 22;13(22):5862. doi: 10.3390/cancers13225862 (PMC8616183; doi:10.3390/cancers13225862)
Supplement: Supplementary file 1 [file cancers-13-05862-s001.zip]

Archive with 6 entries (6 files):
- Table S1.pdf
- __MACOSX/._Table S1.pdf
- Table S2.pdf
- __MACOSX/._Table S2.pdf
- Table S3.pdf
- __MACOSX/._Table S3.pdf
